# Supplementary material for: Performance of small cluster surveys and the clustered LQAS design to estimate local-level vaccination coverage in Mali
Source: Emerg Themes Epidemiol. 2012 Oct 12;9:6. doi: 10.1186/1742-7622-9-6 (PMC3502089; doi:10.1186/1742-7622-9-6)
Supplement: Additional file 1 — Cluster-level data for each health area. [file 1742-7622-9-6-S1.csv]

health.area	cluster	n.vaccinated	n.sampled
1	1	27	28
1	2	62	70
1	3	14	20
1	4	32	34
1	5	33	35
1	6	43	44
1	7	37	39
1	8	52	59
1	9	31	39
1	10	14	19
2	1	70	72
2	2	43	46
2	3	47	50
2	4	50	53
2	5	46	49
2	6	48	52
2	7	60	67
2	8	38	48
2	9	29	40
2	10	33	37
3	1	24	32
3	2	54	54
3	3	34	39
3	4	0	67
3	5	15	22
3	6	37	42
3	7	38	41
3	8	47	53
3	9	37	38
3	10	48	48
4	1	37	39
4	2	34	37
4	3	28	33
4	4	70	71
4	5	48	50
4	6	38	41
4	7	71	74
4	8	37	39
4	9	64	66
4	10	32	33
5	1	26	31
5	2	24	25
5	3	35	36
5	4	21	25
5	5	22	26
5	6	36	36
5	7	27	27
5	8	22	22
5	9	8	27
5	10	19	23
6	1	33	35
6	2	68	71
6	3	60	70
6	4	21	24
6	5	19	21
6	6	43	45
6	7	44	46
6	8	34	39
6	9	6	66
6	10	71	72
7	1	52	56
7	2	22	27
7	3	20	24
7	4	39	47
7	5	13	13
7	6	25	29
7	7	3	73
7	8	54	59
7	9	37	37
7	10	25	28
8	1	48	50
8	2	69	71
8	3	52	54
8	4	19	20
8	5	75	77
8	6	40	48
8	7	28	33
8	8	25	29
8	9	32	36
8	10	22	22
9	1	21	24
9	2	18	21
9	3	19	25
9	4	19	19
9	5	27	28
9	6	21	23
9	7	34	37
9	8	27	27
9	9	23	26
9	10	28	30
10	1	39	42
10	2	48	48
10	3	34	37
10	4	29	30
10	5	31	32
10	6	36	36
10	7	26	27
10	8	86	88
10	9	66	77
10	10	38	41
11	1	42	43
11	2	40	43
11	3	38	42
11	4	35	37
11	5	38	39
11	6	30	30
11	7	34	42
11	8	24	28
11	9	24	26
11	10	44	45
12	1	46	48
12	2	32	38
12	3	55	59
12	4	45	47
12	5	48	48
12	6	42	44
12	7	43	43
12	8	46	52
12	9	22	24
12	10	30	31
13	1	30	36
13	2	37	38
13	3	52	55
13	4	48	51
13	5	40	41
13	6	43	52
13	7	50	53
13	8	62	65
13	9	60	61
13	10	39	46
14	1	36	41
14	2	32	37
14	3	29	37
14	4	16	17
14	5	43	44
14	6	43	45
14	7	31	31
14	8	28	28
14	9	34	36
14	10	33	37
15	1	42	52
15	2	18	21
15	3	21	31
15	4	14	21
15	5	43	52
15	6	27	31
15	7	32	34
15	8	28	36
15	9	38	42
15	10	32	35
16	1	20	22
16	2	10	16
16	3	23	27
16	4	20	24
16	5	21	25
16	6	12	23
16	7	29	31
16	8	11	18
16	9	23	28
16	10	26	29
17	1	18	21
17	2	7	23
17	3	15	20
17	4	9	15
17	5	29	33
17	6	16	24
17	7	18	27
17	8	18	23
17	9	17	23
17	10	25	32
18	1	33	34
18	2	21	27
18	3	19	23
18	4	19	27
18	5	23	24
18	6	18	22
18	7	16	24
18	8	25	30
18	9	13	16
18	10	30	38
19	1	53	54
19	2	53	58
19	3	45	45
19	4	49	49
19	5	33	33
19	6	44	53
19	7	58	65
19	8	30	33
19	9	26	27
19	10	53	57
20	1	20	24
20	2	13	20
20	3	10	16
20	4	29	32
20	5	31	40
20	6	34	40
20	7	56	56
20	8	43	43
20	9	27	27
20	10	32	32
21	1	22	41
21	2	30	36
21	3	45	49
21	4	36	49
21	5	23	29
21	6	28	35
21	7	30	33
21	8	31	34
21	9	48	51
21	10	43	49
22	1	38	50
22	2	30	32
22	3	26	27
22	4	18	23
22	5	16	19
22	6	32	36
22	7	12	16
22	8	32	36
22	9	23	23
22	10	19	46
23	1	27	29
23	2	35	36
23	3	15	18
23	4	53	53
23	5	24	24
23	6	14	22
23	7	27	27
23	8	25	26
23	9	29	30
23	10	44	53
24	1	35	38
24	2	56	57
24	3	28	31
24	4	29	33
24	5	36	36
24	6	27	30
24	7	19	22
24	8	37	37
24	9	34	35
24	10	27	27
25	1	37	48
25	2	34	36
25	3	48	50
25	4	53	53
25	5	55	55
25	6	33	36
25	7	23	26
25	8	21	24
25	9	31	50
25	10	29	34
26	1	50	53
26	2	34	50
26	3	32	43
26	4	50	62
26	5	19	24
26	6	10	31
26	7	32	41
26	8	25	32
26	9	51	63
26	10	11	23
27	1	34	36
27	2	50	58
27	3	29	33
27	4	24	26
27	5	31	35
27	6	37	48
27	7	77	83
27	8	30	34
27	9	49	51
27	10	22	25
28	1	18	19
28	2	30	40
28	3	32	48
28	4	12	17
28	5	21	22
28	6	20	21
28	7	20	24
28	8	20	26
28	9	16	21
28	10	31	44
29	1	33	38
29	2	17	18
29	3	28	36
29	4	49	52
29	5	33	36
29	6	44	45
29	7	62	64
29	8	40	40
29	9	54	54
29	10	40	43
30	1	24	26
30	2	44	46
30	3	37	37
30	4	59	61
30	5	28	33
30	6	69	69
30	7	93	93
30	8	41	42
30	9	72	77
30	10	38	39
31	1	26	29
31	2	28	28
31	3	43	43
31	4	41	42
31	5	67	67
31	6	46	46
31	7	36	36
31	8	54	56
31	9	33	33
31	10	45	46
32	1	23	30
32	2	19	24
32	3	58	59
32	4	39	42
32	5	40	40
32	6	37	41
32	7	26	26
32	8	38	38
32	9	24	26
32	10	33	35
33	1	53	55
33	2	24	28
33	3	17	19
33	4	57	60
33	5	37	49
33	6	15	16
33	7	33	42
33	8	26	33
33	9	26	27
33	10	28	28
34	1	38	38
34	2	35	36
34	3	25	26
34	4	20	21
34	5	26	26
34	6	21	23
34	7	24	38
34	8	37	37
34	9	22	32
34	10	21	27
35	1	41	46
35	2	39	39
35	3	59	62
35	4	28	30
35	5	27	29
35	6	28	29
35	7	31	32
35	8	28	29
35	9	20	21
35	10	48	48
36	1	19	27
36	2	20	28
36	3	20	24
36	4	32	39
36	5	26	27
36	6	44	52
36	7	34	39
36	8	25	28
36	9	22	29
36	10	28	30
37	1	55	56
37	2	71	72
37	3	20	27
37	4	31	38
37	5	56	65
37	6	25	26
37	7	51	54
37	8	41	44
37	9	21	32
37	10	72	74
38	1	24	26
38	2	27	29
38	3	26	27
38	4	14	17
38	5	12	15
38	6	82	89
38	7	91	92
38	8	18	21
38	9	39	51
38	10	26	34
39	1	25	27
39	2	33	36
39	3	36	41
39	4	35	35
39	5	30	30
39	6	22	25
39	7	29	31
39	8	26	28
39	9	40	46
39	10	30	35
40	1	41	41
40	2	38	43
40	3	33	33
40	4	15	17
40	5	37	38
40	6	38	38
40	7	37	43
40	8	30	32
40	9	32	40
40	10	32	34
41	1	39	46
41	2	31	33
41	3	39	44
41	4	36	39
41	5	28	30
41	6	37	40
41	7	37	40
41	8	26	26
41	9	37	37
41	10	36	37
